# Supplementary material for: The Freestall Reimagined: Effects on Stall Hygiene and Space Usage in Dairy Cattle
Source: Animals (Basel). 2021 Jun 8;11(6):1711. doi: 10.3390/ani11061711 (PMC8228901; doi:10.3390/ani11061711)
Supplement: Supplementary file 1 [file animals-11-01711-s001.zip]

Archive with 1 entries (1 files):
- animals-1212350-SI.pdf
